# Supplementary material for: Crosstalk of necroptosis and pyroptosis defines tumor microenvironment characterization and predicts prognosis in clear cell renal carcinoma
Source: Front Immunol. 2022 Sep 30;13:1021935. doi: 10.3389/fimmu.2022.1021935 (PMC9561249; doi:10.3389/fimmu.2022.1021935)
Supplement: Supplementary file 7 [file Table_3.xlsx]

## Sheet: Sheet1
Table S3. Sixty Necroptosis-Pyroptosis-Related Genes
Gene	Full name
AIM2	absent in melanoma 2
APIP	APAF1 interacting protein
BIRC2	baculoviral IAP repeat containing 2
CASP1	caspase 1
CASP3	caspase 3
CASP4	caspase 4
CASP5	caspase 5
CASP6	caspase 6
CASP8	caspase 8
CASP9	caspase 9
CYLD	CYLD lysine 63 deubiquitinase
DHX9	DExH-box helicase 9
ELANE	elastase, neutrophil expressed
FADD	Fas associated via death domain
FOXO3	forkhead box O3
GPX4	glutathione peroxidase 4
GSDMA	gasdermin A
GSDMB	gasdermin B
GSDMC	gasdermin C
GSDMD	gasdermin D
GZMA	granzyme A
GZMB	granzyme B
HMGB1	high mobility group box 1
IFI16	interferon gamma inducible protein 16
IL18	interleukin 18
IL1B	interleukin 1 beta
IL33	interleukin 33
IL6	interleukin 6
MAPKAPK2	MAPK activated protein kinase 2
MEFV	MEFV innate immuity regulator, pyrin
MLKL	mixed lineage kinase domain like pseudokinase
NAIP	NLR family apoptosis inhibitory protein
NLRC4	NLR family CARD domain containing 4
NLRP1	NLR family pyrin domain containing 1
NLRP2	NLR family pyrin domain containing 2
NLRP3	NLR family pyrin domain containing 3
NLRP6	NLR family pyrin domain containing 6
NLRP7	NLR family pyrin domain containing 7
NLRP9	NLR family pyrin domain containing 9
NLRP12	NLR family pyrin domain containing 12
NOD1	nucleotide binding oligomerization domain containing 1
NOD2	nucleotide binding oligomerization domain containing 2
PLCG1	phospholipase C gamma 1
PRKACA	protein kinase cAMP-activated catalytic subunit alpha
PYCARD	PYD and CARD domain containing
RARG	retinoic acid receptor gamma
RBCK1	RANBP2-type and C3HC4-type zinc finger containing 1
RIPK1	receptor interacting serine/threonine kinase 1
RIPK3	receptor interacting serine/threonine kinase 3
SCAF11	SR-related CTD associated factor 11
TBK1	TANK binding kinase 1
TIRAP	TIR domain containing adaptor protein
TLR3	toll like receptor 3
TLR4	toll like receptor 4
TNF	TNF – tumor necrosis factor
TNIP1	TNFAIP3 interacting protein 1
TRADD	TNFRSF1A associated via death domain
TRAF2	TNF receptor associated factor 2
TRAF5	TNF receptor associated factor 5
ZBP1	Z-DNA binding protein 1
