# Supplementary material for: Crosstalk of necroptosis and pyroptosis defines tumor microenvironment characterization and predicts prognosis in clear cell renal carcinoma
Source: Front Immunol. 2022 Sep 30;13:1021935. doi: 10.3389/fimmu.2022.1021935 (PMC9561249; doi:10.3389/fimmu.2022.1021935)
Supplement: Supplementary file 8 [file Table_4.xlsx]

## Sheet: Sheet1
Table S4. Oligo sequences used in quantitative real-time PCR
AIM2	Forward: 5’-TGGCAAAACGTCTTCAGGAGG-3’
	Reverse: 5’-AGCTTGACTTAGTGGCTTTGG-3’
GSDMB	Forward: 5’-ATGTAGACTCAACGGGAGAGTT-3’
	Reverse: 5’-GTAGCCAGATACTGCTGGGATA-3’
CASP4	Forward: 5’-CAAGAGAAGCAACGTATGGCA-3’
	Reverse: 5’-AGGCAGATGGTCAAACTCTGTA-3’
NOD2	Forward: 5’-TGGTTCAGCCTCTCACGATGA-3’
	Reverse: 5’-CAGGACACTCTCGAAGCCTT-3’
RBCK1	Forward: 5’-GCAGATGAACTGCAAGGAGTATCA-3’
	Reverse: 5’-TGCAGCATCACCTTCAGCAT-3’
